# Supplementary material for: Synthesis and Characterization of High Viscosity Cationic Poly(Proline-Epichlorohydrin) Composite Polymer with Antibacterial Functionalities
Source: Polymers (Basel). 2022 Jul 8;14(14):2797. doi: 10.3390/polym14142797 (PMC9323103; doi:10.3390/polym14142797)
Supplement: Supplementary file 1 [file polymers-14-02797-s001.zip]

Archive with 1 entries (1 files):
- polymers-1760115-supplementary.pdf
